# Supplementary material for: Photocatalytic cyclohexane oxidation and epoxidation using hedgehog particles
Source: Nat Commun. 2023 Feb 15;14:857. doi: 10.1038/s41467-023-36473-5 (PMC9932155; doi:10.1038/s41467-023-36473-5)
Supplement: Supplementary file 2 — Source Data [file 41467_2023_36473_MOESM2_ESM.xlsx]

## Sheet: Fig 3
data finalized
3A	Product Concentration (mM)
	No Catalyst		Fe2O3 MC		ZnO NR		3.7-ZnO/Fe2O3 HP
Product	AVG	STDEV.P	AVG	STDEV.P	AVG	STDEV.P	AVG	STDEV.P
CHO	0.123119	0.0324133	0.0543785	0.0218239	0.14233	0.0395497	0.878871	0.111115
CHone	0.453957	0.0750028	0.82558	0.154865	0.136428	0.0420274	0.564652	0.0408027
CHol	0.0971686	0.0202947	0.225504	0.0741065	0.0383211	0.0349709	0.110307	0.0137273
CHHP	0.427232	0.0091134	0.997546	0.1899	0.595595	0.0639472	0.729895	0.0146662
	1.10148		2.10301		0.912674		2.28372
3B	Product Yield (mmol/m2)
	0.012 M		0.1 M		0.5 M		1 M		2 M
Product	AVG	STDEV.P	AVG	STDEV.P	AVG	STDEV.P	AVG	STDEV.P	AVG	STDEV.P
CHO	0.0295474	0.0086871	0.0417432	0.00158687	0.0798689	0.00729865	0.136981	0.0173185	0.124958	0.0174201
CHone	0.15777	0.0302705	0.123289	0.00221251	0.12358	0.00451943	0.0880069	0.00635952	0.0387388	0.00602894
CHol	0.0428314	0.011159	0.01555	0.00381521	0.0215724	0.00246448	0.0171924	0.00213954	0.00764806	0.00121156
CHHP	0.0824574	0.0158625	0.0946617	0.00353208	0.114363	0.00335197	0.113762	0.00228588	0.118239	0.0069296
3C	Product Yield (mmol/m2)
	2hr	2	4hr	4	16hr	16	32hr	32	64hr	64
Product	AVG	STDEV.P	AVG	STDEV.P	AVG	STDEV.P	AVG	STDEV.P	AVG	STDEV.P
CHO	0.00912607	0.0055356	0.0192422	0.0102999	0.136981	0.0173185	0.175666	0.011527	0.194253	0.011802
CHone	0.00990749	0.00245245	0.0170659	0.00488749	0.0880069	0.00635952	0.1081	0.00922877	0.165541	0.00304458
CHol	0.00194604	5.73415e-05	0.00425149	0.000650844	0.0171924	0.00213954	0.0167379	0.000490923	0.0256209	0.00408932
CHHP	0.0637654	0.0137233	0.0905027	0.0165556	0.113762	0.00228588	0.0995467	0.0155101	0.0704454	0.00299737
3D	Product Yield (mmol/m2)
	3.7-ZnO/Fe2O3 HP		1.9-ZnO/Fe2O3 HP		4.2-ZnO/SiO2 HP		2.6-ZnO/SiO2
Product	avg	stdev.p	avg	stdev.p	avg	stdev.p	avg	stdev.p
CHO	0.136981	0.0173185	0.0822	0.00742	0.122355	0.0130652	0.09801	0.01167
CHone	0.0880069	0.00635952	0.0807	0.0149	0.0994893	0.0065955	0.08313	0.01169
CHol	0.0171924	0.00213954	0.01722	0.00502	0.0163145	0.00116184	0.01411	0.00344
CHHP	0.113762	0.00228588	0.14152	0.01297	0.176382	0.00764049	0.08852	0.00172

## Sheet: Fig 4A
	Product Yield (mmol/m2)
4A	ZnO-NP/Fe2O3 MC		1.9-ZnO/Fe2O3 HP		3.7-ZnO/Fe2O3 HP		ZnO-ND/ZnO/Fe2O3 HP
Product	AVG	STDEV.P	AVG	STDEV.P	AVG	STDEV.P	AVG	STDEV.P
CHO	0.0291985	0.0047015	0.0821987	0.00742176	0.136981	0.0173185	0.256517	0.00935483
Chone	0.0302933	0.00333058	0.0806959	0.0149013	0.0880069	0.00635952	0.200476	0.0245905
Chol	0.00880729	0.000687929	0.0172212	0.00501568	0.0171924	0.00213954	0.0340725	0.00717053
CHHP	0.140053	0.0100447	0.141518	0.0129684	0.113762	0.00228588	0.165595	0.0101396
4C, 4D on separate sheets

## Sheet: Fig 4C
Normalized Photoluminescence Emission Spectra Data (a.u.)
Wavelength (nm)	ZnO NR	Fe2O3 MC	1.9-ZnO/Fe2O3 HP	3.7-ZnO/Fe2O3 HP	ZnO-ND/ZnO/Fe2O3 HP
380	4027410	1003960	1.49973e+06	2.48769e+06	412985
381	4301960	876260	1.40901e+06	2.65543e+06	446644
382	4636000	796330	1.35451e+06	2.84219e+06	490140
383	4993640	725890	1.29969e+06	3.04591e+06	563751
384	5270050	677660	1.24937e+06	3.2126e+06	630697
385	5493100	640160	1.18453e+06	3.3377e+06	702692
386	5648240	603390	1.12708e+06	3.44365e+06	788139
387	5738560	571250	1.08401e+06	3.47787e+06	857185
388	5771410	546440	1.02682e+06	3.50957e+06	926848
389	5759270	528120	980174	3.50156e+06	991369
390	5726540	504240	933557	3.46942e+06	1.0471e+06
391	5682260	497030	900847	3.41319e+06	1.09357e+06
392	5586180	480830	866405	3.37399e+06	1.13903e+06
393	5505820	473020	834009	3.32166e+06	1.17084e+06
394	5432210	457700	812449	3.25516e+06	1.20193e+06
395	5350260	458640	787440	3.23072e+06	1.22567e+06
396	5302710	460510	771345	3.20081e+06	1.24028e+06
397	5264020	454600	761234	3.1776e+06	1.26356e+06
398	5245550	453870	753076	3.17928e+06	1.28329e+06
399	5227370	452640	741091	3.18311e+06	1.30579e+06
400	5211860	461920	737375	3.16577e+06	1.32346e+06
401	5176710	468850	736682	3.15229e+06	1.3336e+06
402	5141410	467540	728965	3.138e+06	1.32756e+06
403	5095380	468940	717704	3.11294e+06	1.33261e+06
404	5051420	468630	699105	3.10144e+06	1.33879e+06
405	5015280	467660	701593	3.07873e+06	1.3548e+06
406	4991520	463360	691294	3.07632e+06	1.35326e+06
407	4992080	462970	690412	3.073e+06	1.36775e+06
408	4973820	456090	679010	3.08394e+06	1.37636e+06
409	4955870	447080	663702	3.08517e+06	1.38663e+06
410	4913860	439030	646047	3.04591e+06	1.37025e+06
411	4853930	424300	627007	3.0069e+06	1.35921e+06
412	4700390	399110	589997	2.92261e+06	1.31421e+06
413	4535680	379170	553303	2.80204e+06	1.27158e+06
414	4312410	353850	505804	2.664e+06	1.20748e+06
415	4042860	319620	456007	2.45989e+06	1.12592e+06
416	3757010	287650	395169	2.28791e+06	1.03886e+06
417	3508680	265090	353608	2.11584e+06	969919
418	3318570	242310	321165	1.98131e+06	910023
419	3151320	218710	287983	1.8851e+06	866648
420	3038800	206590	272438	1.79407e+06	831766
421	2965440	204060	266060	1.75575e+06	800268
422	2906460	203860	261792	1.72321e+06	790230
423	2861900	206560	260343	1.69265e+06	778959
424	2831360	209700	268643	1.67307e+06	774707
425	2785570	218100	270927	1.65243e+06	767446
426	2742380	225420	279777	1.62886e+06	759276
427	2692270	230730	278549	1.60891e+06	741421
428	2663140	233320	280502	1.58756e+06	730535
429	2631950	236940	282392	1.55807e+06	728323
430	2602390	238520	280423	1.55313e+06	710822
431	2571400	234990	283163	1.52519e+06	718143
432	2542270	233980	275179	1.50992e+06	696976
433	2507920	238800	273714	1.49489e+06	700137
434	2474930	235560	265336	1.47475e+06	688523
435	2456630	232890	266926	1.46572e+06	679788
436	2419970	228900	260406	1.4461e+06	678717
437	2403070	225450	254264	1.43581e+06	670921
438	2378840	225930	257493	1.42324e+06	666255
439	2361000	223260	251713	1.41363e+06	662276
440	2353170	225670	250075	1.4027e+06	668841
441	2341570	224690	250059	1.40377e+06	657540
442	2327950	221190	244406	1.38759e+06	655924
443	2300620	219260	244500	1.38498e+06	647784
444	2267410	217320	234059	1.3612e+06	640958
445	2239860	213470	236547	1.34984e+06	640301
446	2212020	212160	231696	1.33393e+06	633979
447	2190370	213830	226421	1.30627e+06	625688
448	2169410	206590	223050	1.29459e+06	619598
449	2154030	207750	224877	1.29113e+06	625627
450	2156430	208050	224263	1.2941e+06	623396
451	2171670	209840	223759	1.30796e+06	627920
452	2202940	208480	226578	1.31692e+06	643068
453	2221790	211630	227397	1.33372e+06	648148
454	2210440	210440	223302	1.32595e+06	641018
455	2166230	208350	219759	1.29696e+06	635363
456	2123040	204860	221208	1.26526e+06	619386
457	2061220	200390	211428	1.23704e+06	603672
458	2006760	195180	210719	1.20834e+06	590604
459	1975740	198140	201585	1.18411e+06	583384
460	1968080	191250	197931	1.1799e+06	574224
461	1970110	193020	201963	1.18129e+06	578688
462	1976970	190710	201758	1.18766e+06	586110
463	1987840	194870	203427	1.19767e+06	584434
464	1986760	194820	205412	1.19976e+06	590271
465	2008520	196160	205254	1.20609e+06	597047
466	2031690	194460	207412	1.22479e+06	601966
467	2054690	199350	208294	1.23987e+06	616882
468	2082500	203550	214073	1.2609e+06	623476
469	2110340	205490	213428	1.2814e+06	629637
470	2111220	203140	212089	1.27567e+06	634727
471	2076510	197550	207317	1.26133e+06	628273
472	2030710	197480	208388	1.23325e+06	612832
473	1960770	193350	202388	1.18724e+06	591079
474	1882180	188520	185946	1.13602e+06	564438
475	1794410	182020	180025	1.08368e+06	539110
476	1731840	176560	174764	1.03852e+06	513388
477	1638380	169200	166654	987366	485091
478	1567590	164630	164874	940856	467731
479	1510050	160220	158685	912177	447422
480	1475220	158160	155519	886921	440383
481	1453700	157290	153488	873593	436020
482	1447200	157010	155189	874643	429749
483	1463010	158700	156480	877114	437424
484	1473750	160940	154574	885204	442049
485	1463230	159650	155677	886068	441312
486	1446330	157870	152385	872270	436152
487	1415200	156110	147125	848982	427810
488	1379710	152470	146338	827902	415823
489	1341270	148760	145913	809282	399826
490	1308690	149340	140983	786902	392918
491	1288020	148310	139440	779117	384647
492	1282040	147540	142101	769157	380234
493	1291660	147210	143661	767418	388687
494	1295130	149640	143346	777291	390696
495	1303120	149870	140353	789405	392777
496	1301590	151390	143802	785120	390686
497	1283410	148850	141141	772109	382759
498	1251940	146780	144117	758814	375589
499	1223300	148180	135566	734170	367126
500	1197980	145100	135912	720153	357643
501	1166590	144660	137487	705448	346968
502	1142270	144340	137046	688938	338990
503	1143080	140070	130621	685560	338061
504	1127460	141830	129329	679229	337808
505	1122460	141620	132621	673686	333830
506	1110100	133810	130054	665355	326932
507	1104780	137740	131172	661047	326861
508	1098430	134380	128101	660959	324539
509	1089530	134390	126022	653929	321771
510	1085610	135160	128904	651568	317590
511	1082170	130960	126416	648987	318308
512	1072390	133630	127345	645729	311450
513	1068590	131650	126636	636195	310228
514	1063620	131580	129392	638447	306593
515	1059200	130120	126006	635310	304290
516	1054620	131930	127581	634074	304755
517	1047240	133670	128022	634402	299998
518	1046050	129840	128699	629919	298746
519	1047360	132060	127140	627623	298867
520	1045750	130140	124652	620451	298241
521	1038510	129550	128699	623567	292606
522	1033450	130720	129156	621074	292121
523	1031200	130410	129156	617980	286910
524	1034610	127040	126494	615115	285092
525	1020310	126690	127676	606915	279851
526	1030160	128060	127250	613650	279952
527	1021660	129950	128668	610961	280628
528	1024880	126290	128022	611136	276882
529	1019590	125680	128242	611037	280012
530	1022540	126340	127802	611846	276276
531	1030900	127530	129345	610655	274074
532	1017440	125540	128164	604991	272772
533	1025840	126320	129975	604346	271236
534	1020650	125630	131030	606915	268510
535	1032350	127580	131865	614449	270358
536	1029600	127970	128022	611005	268560
537	1025820	125820	127880	611639	267672
538	1028950	123430	129109	610677	263329
539	1032200	123310	131691	607123	264016
540	1040460	124790	130321	609856	263804
541	1037310	124810	132936	609299	262198
542	1039560	124230	130369	613771	260007
543	1042520	121920	130306	616756	253735
544	1046690	122710	133503	615640	258158
545	1043450	121600	129865	612874	255563
546	1049250	121230	131707	617893	252513
547	1048410	120710	133298	619620	255664
548	1059600	121640	132762	614077	255331
549	1058480	122090	134558	628323	252372
550	1056560	122460	131093	621348	254816
551	1067570	122060	134117	623359	250332
552	1063290	119690	136463	627744	250514
553	1075010	121800	139314	627514	249554
554	1078130	122100	136999	627055	250029
555	1078640	120160	137030	634413	247393
556	1086280	122800	138148	629296	244757
557	1081850	120960	138794	638393	244646
558	1091090	118300	138904	641618	244121
559	1098000	119050	140401	637813	245605
560	1097310	121660	140101	643991	241465
561	1101170	120380	143834	648430	240314
562	1106070	120680	142999	652661	240728
563	1104620	119910	143708	654388	239324
564	1115830	120830	146480	656236	237678
565	1112510	123890	149755	657603	238193
566	1118170	122540	148952	665595	234396
567	1122130	122900	153299	668689	239576
568	1125460	123060	156118	675807	234850
569	1128560	124840	155063	678420	236668
570	1136110	122890	158685	687309	233467
571	1140710	129650	164622	690545	237981
572	1143450	130680	167882	698035	235345
573	1148630	131710	173174	713199	237648
574	1146180	133470	172575	707755	234355
575	1155180	138500	179568	717660	233547
576	1151650	135260	180969	715146	231578
577	1153070	138090	186639	729436	233578
578	1152100	139180	188371	727883	226498
579	1148350	141150	193238	739090	225963
580	1145380	143460	196923	736892	222752
581	1150500	146290	200781	747355	221994
582	1155680	147480	203663	744742	217712
583	1152230	149280	206845	754123	218419
584	1156360	153890	216877	768818	218702
585	1152490	154950	219853	770819	218359
586	1159880	157400	222231	770316	217561
587	1158020	159130	232216	782856	220429
588	1161000	161360	237082	790543	219530
589	1163360	167600	243130	799257	217793
590	1161640	170360	249918	804537	214471
591	1164780	168660	253146	803411	213754
592	1170930	172640	256312	810245	213269
593	1174540	174680	262611	815569	213986
594	1167010	177240	267100	818018	216319
595	1176720	177760	267241	824764	212006
596	1172450	181520	275431	830931	211653
597	1179130	185220	282203	835851	212370
598	1176410	189260	283636	838693	213430
599	1180380	190850	293006	844630	209108
600	1173180	193940	299715	846795	209855
601	1176530	192800	298172	848424	210926
602	1176320	196910	304172	854197	213784
603	1176040	200400	302865	855236	210158
604	1179210	197000	309495	861807	208361
605	1173940	200910	319811	858013	210370
606	1181360	200650	316724	861960	209189
607	1171460	203730	321417	860495	205725
608	1174030	203200	323071	864004	207492
609	1169530	202300	327638	870390	207543
610	1172530	202440	332993	874096	202241
611	1169380	203440	327874	872653	206412
612	1168930	203420	334945	875025	205846
613	1161600	202980	334142	867306	204574
614	1162520	202540	337434	871887	201160
615	1161580	207210	341812	870674	205482
616	1158040	208280	343497	874982	203382
617	1162650	209360	343513	875605	203715
618	1154680	209000	348631	871253	201806
619	1150220	211540	350427	872062	202089
620	1150330	211980	352411	870072	202837
621	1148780	211300	350600	867919	199686
622	1144860	212970	356852	868301	199625
623	1138040	212540	352474	867525	197464
624	1137720	212800	354883	856449	197949
625	1126140	213130	357907	860943	196676
626	1119240	211530	347261	855804	193647
627	1110520	209190	347702	848282	189829
628	1108490	206460	351356	840727	189304
629	1092970	203460	344300	834550	190526
630	1082830	201790	342395	827213	186204
631	1076170	202160	338426	822064	183336
632	1066890	200610	339954	813765	179579
633	1056710	199290	337891	805368	177933
634	1056220	195840	332741	802449	174489
635	1039930	195760	330993	792303	172550
636	1032810	194150	325654	775925	168672
637	1021440	192580	322031	774339	168520
638	1018910	191670	324362	768883	164612
639	1006260	183930	317008	759645	160997
640	996960	187460	318535	757425	162027
641	989990	184480	314220	753424	157725
642	989680	186160	315354	752177	157099
643	982270	185390	309952	749214	157068
644	974440	184560	309669	740467	154998
645	979500	183980	313700	741900	152574
646	968300	184510	308188	737559	152160
647	969960	185070	311590	732409	155059
648	964260	184860	311511	735493	153413
649	968990	188230	316456	736236	154352
650	962460	187490	315070	731907	153291
651	954870	185730	313464	729239	152332
652	952330	184340	312094	727336	150292
653	944720	184310	315118	722307	148626
654	935550	179550	308850	716786	147020
655	929840	181640	304251	712686	147252
656	924690	177500	307354	707951	142011
657	913900	176980	303794	692360	142526
658	906270	172820	297637	690644	137163
659	903980	171780	294597	685418	137254
660	893940	171070	299904	682148	137325
661	885440	172070	295526	677906	137739
662	886340	167960	288723	667159	133043
663	880050	168610	288802	664983	135962
664	870650	169130	291022	658204	132518
665	861790	168430	286754	655361	132952
666	852980	167280	287148	649053	128610
667	845550	167920	287164	645434	130367
668	839950	166360	285258	641345	128670
669	829700	170610	282722	640109	127600
670	817450	165150	283841	632270	125691
671	814970	167270	280313	626771	124136
672	803540	168500	278344	619128	125024
673	798130	168240	275021	612666	123560
674	785800	167960	276580	607987	121187
675	774610	166320	272076	598683	117864
676	772970	166010	272832	594976	117420
677	753030	162800	267997	584185	116652
678	751240	160650	267178	578587	115360
679	747160	163620	264438	572245	113118
680	731980	161580	264926	563969	112896
681	725530	160860	259493	558251	110937
682	716810	161600	254973	552423	110209
683	709370	163760	257068	546607	107866
684	699090	165400	258737	545327	109715
685	692850	166140	258328	535137	108927
686	686540	166610	257603	536941	106432
687	680980	165450	256233	524608	105988
688	666020	166660	252752	519284	102716
689	657060	164310	249067	513456	100666
690	652080	165510	243382	504119	100312
691	646610	165500	240075	496783	95858.8
692	637120	166820	242185	491950	99736.8
693	628530	164590	234074	484330	93919.9
694	617500	162580	234657	473626	93010.9
695	609310	157540	226531	463173	85376.2
696	602060	159310	221570	459729	88203.9
697	589050	158590	218798	452765	84729.8
698	579770	155350	212546	442247	81124.5
699	578340	153320	209648	439754	81467.9
700	568350	152980	211648	430275	80326.7

## Sheet: Fig 4D
Normalized UV-Vis Extinction (a.u.)
Wavelength (nm)	Fe2O3 MC	ZnO NR	1.9-ZnO/Fe2O3 HP	3.7-ZnO/Fe2O3 HP	ZnO-ND/ZnO/Fe2O3 HP
200	0.76101	0.73472	0.74828	0.7567	0.68757
201	0.76053	0.73726	0.7538	0.76111	0.69211
202	0.76013	0.73961	0.75887	0.7648	0.69657
203	0.76018	0.74187	0.76391	0.76802	0.70081
204	0.76035	0.74419	0.76842	0.77101	0.70415
205	0.76052	0.74587	0.77223	0.77344	0.70692
206	0.76104	0.74735	0.77549	0.77555	0.70943
207	0.76142	0.74864	0.77845	0.7775	0.71148
208	0.76196	0.74981	0.78102	0.77908	0.71376
209	0.76281	0.75099	0.78358	0.78069	0.71638
210	0.76315	0.7524	0.7862	0.78259	0.71892
211	0.76381	0.75344	0.7891	0.78417	0.72184
212	0.76443	0.75494	0.79195	0.78623	0.72503
213	0.76507	0.75668	0.79518	0.78825	0.7286
214	0.76549	0.75839	0.79826	0.79047	0.73221
215	0.76615	0.76008	0.80135	0.7925	0.7355
216	0.76695	0.76166	0.80419	0.79418	0.73892
217	0.76759	0.7632	0.8068	0.79581	0.74186
218	0.76846	0.7648	0.8095	0.79721	0.74457
219	0.76919	0.76596	0.81174	0.79826	0.74699
220	0.76984	0.76731	0.81393	0.79917	0.74937
221	0.77084	0.76847	0.81586	0.80002	0.75147
222	0.77119	0.76995	0.81801	0.80107	0.75363
223	0.77213	0.77109	0.81967	0.80174	0.75554
224	0.77278	0.77247	0.82163	0.80274	0.75781
225	0.77343	0.7737	0.82312	0.80349	0.75991
226	0.77423	0.77498	0.82496	0.80448	0.76161
227	0.77478	0.77628	0.82671	0.80508	0.76337
228	0.77541	0.77734	0.82856	0.80583	0.76557
229	0.77605	0.77868	0.83009	0.80676	0.76748
230	0.77645	0.77996	0.83186	0.80791	0.76972
231	0.77736	0.78133	0.83383	0.80897	0.77202
232	0.77786	0.78295	0.83582	0.8101	0.77454
233	0.77835	0.78458	0.83812	0.81142	0.77699
234	0.77888	0.78628	0.84052	0.81284	0.77987
235	0.77944	0.78781	0.84291	0.81418	0.78278
236	0.77986	0.78926	0.84511	0.81573	0.7857
237	0.78055	0.79088	0.84754	0.81749	0.78848
238	0.78105	0.79245	0.84983	0.81925	0.79125
239	0.78163	0.79391	0.85177	0.82085	0.79373
240	0.78223	0.79524	0.8536	0.82233	0.7961
241	0.78277	0.79663	0.85536	0.82392	0.7984
242	0.78335	0.79793	0.85693	0.82541	0.80041
243	0.78402	0.79907	0.8582	0.82659	0.80209
244	0.78459	0.80057	0.85961	0.82786	0.80404
245	0.78516	0.80108	0.86076	0.82901	0.80549
246	0.78573	0.80234	0.86181	0.82997	0.80711
247	0.78622	0.80375	0.863	0.83126	0.80886
248	0.78684	0.80459	0.86395	0.83229	0.81003
249	0.78731	0.80555	0.86496	0.83353	0.81134
250	0.78785	0.80688	0.86625	0.83467	0.81287
251	0.78834	0.80755	0.86696	0.83561	0.81445
252	0.78897	0.80847	0.86802	0.83666	0.81549
253	0.7897	0.80985	0.86907	0.8378	0.81678
254	0.78992	0.81077	0.86987	0.83877	0.81819
255	0.79059	0.81189	0.871	0.83993	0.81976
256	0.79104	0.81281	0.87216	0.84132	0.82083
257	0.79167	0.81395	0.87337	0.84249	0.8226
258	0.79214	0.81474	0.87442	0.84348	0.82383
259	0.79267	0.8161	0.87578	0.84503	0.82548
260	0.79304	0.81704	0.87695	0.84637	0.82694
261	0.79347	0.81821	0.87847	0.84762	0.82834
262	0.79349	0.81927	0.88	0.84903	0.83007
263	0.79388	0.82048	0.88149	0.85059	0.83191
264	0.79434	0.82171	0.88294	0.85195	0.83356
265	0.79448	0.82269	0.88424	0.85331	0.83512
266	0.79476	0.82387	0.88573	0.85482	0.8368
267	0.7952	0.82466	0.88676	0.85603	0.83799
268	0.7957	0.82538	0.88804	0.8573	0.83958
269	0.79575	0.82652	0.88915	0.85813	0.84074
270	0.79608	0.82766	0.88994	0.85928	0.84189
271	0.79666	0.82851	0.89099	0.86032	0.84307
272	0.79705	0.82943	0.89195	0.86125	0.84419
273	0.79739	0.83038	0.89234	0.86249	0.84483
274	0.79754	0.83129	0.89284	0.86282	0.84536
275	0.79786	0.83182	0.89314	0.86342	0.84642
276	0.79842	0.83308	0.89396	0.86478	0.84746
277	0.79885	0.83388	0.89469	0.86558	0.84814
278	0.79894	0.83419	0.89506	0.86621	0.84895
279	0.79964	0.83517	0.89524	0.867	0.84965
280	0.7996	0.83547	0.89623	0.86779	0.85059
281	0.8001	0.83622	0.89682	0.86858	0.85148
282	0.80061	0.83724	0.89718	0.86931	0.85205
283	0.80095	0.83801	0.8978	0.87016	0.85277
284	0.80146	0.83884	0.89843	0.87106	0.85365
285	0.80169	0.83942	0.89881	0.87143	0.85427
286	0.80189	0.84052	0.89928	0.87236	0.85515
287	0.80277	0.84141	0.89989	0.87317	0.85605
288	0.80282	0.84167	0.9005	0.87367	0.85675
289	0.80352	0.84273	0.90063	0.87465	0.85732
290	0.80314	0.84376	0.90147	0.87559	0.85815
291	0.80386	0.84374	0.90199	0.87602	0.85873
292	0.80387	0.84485	0.90285	0.87702	0.85985
293	0.80483	0.84611	0.90391	0.87826	0.86105
294	0.80437	0.84658	0.90452	0.87883	0.86179
295	0.80483	0.8472	0.90517	0.87944	0.86271
296	0.805	0.84816	0.90593	0.88043	0.86368
297	0.8055	0.84908	0.90678	0.8811	0.86449
298	0.80568	0.84987	0.90792	0.88218	0.86554
299	0.80549	0.8507	0.90868	0.88306	0.86655
300	0.80564	0.85118	0.90946	0.88367	0.8675
301	0.80627	0.85193	0.91023	0.88457	0.86816
302	0.80639	0.85302	0.91091	0.88564	0.86935
303	0.80651	0.85362	0.91201	0.88636	0.86997
304	0.80698	0.85433	0.9127	0.88703	0.87077
305	0.80739	0.85525	0.91353	0.88801	0.87191
306	0.80791	0.85566	0.91407	0.8887	0.8724
307	0.80806	0.85638	0.91478	0.88962	0.87304
308	0.80819	0.85717	0.9154	0.89027	0.87377
309	0.80875	0.85782	0.91626	0.89097	0.87435
310	0.80886	0.85823	0.91623	0.89129	0.87483
311	0.80923	0.85925	0.91657	0.89207	0.87545
312	0.80971	0.86015	0.91731	0.8928	0.87586
313	0.81032	0.85984	0.91761	0.8929	0.87607
314	0.81028	0.86075	0.91757	0.89342	0.87696
315	0.8111	0.86174	0.9186	0.89429	0.87761
316	0.81109	0.86243	0.91817	0.89492	0.87758
317	0.81144	0.86291	0.91897	0.89541	0.87828
318	0.81148	0.86398	0.91937	0.89571	0.8785
319	0.81161	0.86413	0.91961	0.89613	0.87917
320	0.81246	0.8651	0.92005	0.89707	0.87935
321	0.81281	0.86561	0.92024	0.89728	0.87983
322	0.81267	0.86613	0.92077	0.89785	0.87998
323	0.8127	0.86687	0.92103	0.89858	0.88065
324	0.8134	0.86754	0.92115	0.89922	0.88129
325	0.81326	0.86771	0.9217	0.89927	0.88136
326	0.81361	0.86848	0.922	0.89987	0.88178
327	0.81377	0.869	0.92216	0.90083	0.8822
328	0.81409	0.86918	0.92277	0.90149	0.88225
329	0.81434	0.8695	0.92292	0.90098	0.88244
330	0.81445	0.87094	0.92353	0.90176	0.88321
331	0.81485	0.87197	0.92446	0.90261	0.88386
332	0.81512	0.87215	0.92431	0.90275	0.88384
333	0.81502	0.87286	0.92486	0.90423	0.88433
334	0.81508	0.87307	0.92517	0.90453	0.88504
335	0.81558	0.87323	0.9254	0.90477	0.88514
336	0.8152	0.87382	0.92584	0.90534	0.88596
337	0.81571	0.87544	0.92624	0.90565	0.88648
338	0.81595	0.87556	0.92671	0.90631	0.88633
339	0.81624	0.87608	0.92755	0.90753	0.88765
340	0.81636	0.87661	0.92795	0.90759	0.88757
341	0.81627	0.87751	0.92868	0.90818	0.88847
342	0.81666	0.87814	0.92948	0.90909	0.88884
343	0.81681	0.87897	0.93004	0.90977	0.88943
344	0.81742	0.87952	0.93053	0.91027	0.88977
345	0.81723	0.88055	0.93158	0.9113	0.89064
346	0.81782	0.88075	0.93195	0.91157	0.89122
347	0.81792	0.88235	0.93304	0.9122	0.89217
348	0.81864	0.88302	0.9339	0.91341	0.89269
349	0.81839	0.883	0.93444	0.91419	0.89303
350	0.81837	0.884	0.9352	0.91445	0.89406
351	0.81906	0.88459	0.93629	0.915	0.89471
352	0.81919	0.88536	0.93731	0.91632	0.8952
353	0.81929	0.88654	0.93819	0.91754	0.89573
354	0.81971	0.88726	0.93931	0.91853	0.89659
355	0.81978	0.88838	0.94034	0.91948	0.89766
356	0.81984	0.88973	0.94185	0.92059	0.89786
357	0.82058	0.89025	0.9426	0.92115	0.89826
358	0.82125	0.89201	0.94424	0.92268	0.89883
359	0.82121	0.89349	0.94583	0.92409	0.89953
360	0.82169	0.89526	0.94833	0.92744	0.90072
361	0.82234	0.89728	0.95067	0.92911	0.90154
362	0.82257	0.90038	0.95214	0.93118	0.90106
363	0.82286	0.90451	0.95418	0.93279	0.90161
364	0.82384	0.90661	0.95786	0.93715	0.90135
365	0.82315	0.91129	0.96193	0.94188	0.90543
366	0.82392	0.9152	0.96515	0.94557	0.908
367	0.82364	0.9179	0.96872	0.94801	0.90861
368	0.82373	0.92072	0.97166	0.95055	0.91039
369	0.82479	0.92612	0.97598	0.95475	0.91149
370	0.82557	0.93294	0.98093	0.96086	0.9114
371	0.82546	0.94397	0.98628	0.96741	0.91167
372	0.82667	0.95332	0.99042	0.97456	0.9111
373	0.82775	0.96235	0.99559	0.98081	0.91353
374	0.8272	0.96991	0.99869	0.98659	0.91621
375	0.82712	0.9784	1	0.99278	0.91783
376	0.82835	0.98762	0.99909	0.99679	0.92047
377	0.8292	0.99414	0.99825	0.99855	0.92146
378	0.82913	0.997	0.99668	0.99905	0.9232
379	0.82971	0.9986	0.99517	1	0.92516
380	0.83017	1	0.99392	0.99915	0.92711
381	0.83008	0.99813	0.99089	0.99602	0.92846
382	0.83011	0.99815	0.98889	0.99376	0.93024
383	0.83152	0.99785	0.98806	0.99322	0.93244
384	0.83151	0.99747	0.98708	0.99167	0.93405
385	0.8315	0.99748	0.98693	0.99007	0.93594
386	0.83153	0.99721	0.98524	0.98857	0.93727
387	0.8315	0.99705	0.98469	0.98863	0.93851
388	0.8329	0.99648	0.98421	0.98701	0.94022
389	0.83292	0.99644	0.98414	0.98586	0.94131
390	0.83331	0.99595	0.98324	0.98552	0.94248
391	0.83344	0.9955	0.98145	0.98384	0.94243
392	0.83419	0.9946	0.98095	0.98255	0.94233
393	0.83453	0.99507	0.98108	0.98364	0.94533
394	0.83439	0.99519	0.98104	0.98337	0.94711
395	0.83449	0.99317	0.97901	0.98143	0.94607
396	0.83552	0.99249	0.97849	0.98044	0.94645
397	0.83562	0.99203	0.97778	0.97902	0.94714
398	0.8363	0.99154	0.97673	0.97887	0.94758
399	0.83689	0.99319	0.97745	0.97956	0.95041
400	0.83595	0.99235	0.97697	0.97914	0.95044
401	0.83682	0.99144	0.97621	0.9775	0.94952
402	0.83621	0.98992	0.97492	0.9764	0.95042
403	0.83743	0.99013	0.97381	0.97517	0.95081
404	0.83681	0.98806	0.97288	0.97525	0.95125
405	0.83889	0.99031	0.97211	0.97617	0.9523
406	0.83883	0.98825	0.9724	0.97461	0.95293
407	0.83867	0.98748	0.97268	0.97499	0.9546
408	0.83859	0.98787	0.97099	0.97356	0.95337
409	0.83873	0.98739	0.96989	0.97373	0.95436
410	0.83877	0.98678	0.97017	0.97365	0.95531
411	0.83967	0.98623	0.96954	0.9729	0.95554
412	0.84036	0.98655	0.96853	0.97231	0.95576
413	0.8407	0.98692	0.96881	0.97345	0.95752
414	0.84082	0.9868	0.96919	0.97332	0.95869
415	0.84023	0.98581	0.9679	0.97217	0.95842
416	0.84047	0.98607	0.9674	0.97229	0.95948
417	0.84105	0.9859	0.96647	0.97237	0.95985
418	0.84145	0.985	0.96638	0.97144	0.9606
419	0.8422	0.98523	0.96484	0.97097	0.95983
420	0.84179	0.98452	0.96438	0.97093	0.96075
421	0.84297	0.9862	0.96398	0.97133	0.96082
422	0.84238	0.98523	0.9639	0.97188	0.96271
423	0.84303	0.98487	0.96412	0.97196	0.96386
424	0.84289	0.98489	0.96337	0.97092	0.96425
425	0.84263	0.98454	0.96318	0.97057	0.96439
426	0.84246	0.98351	0.96184	0.97026	0.96517
427	0.84334	0.98276	0.96097	0.96954	0.96487
428	0.84375	0.9827	0.96068	0.97039	0.96527
429	0.84342	0.98326	0.96	0.97053	0.966
430	0.84412	0.98301	0.95831	0.96945	0.96561
431	0.84389	0.98378	0.95983	0.97024	0.96826
432	0.84374	0.98208	0.95985	0.97034	0.9693
433	0.84434	0.98276	0.95746	0.96897	0.96707
434	0.84448	0.98224	0.95601	0.96911	0.96778
435	0.84464	0.98148	0.95729	0.96907	0.96828
436	0.84441	0.97902	0.95571	0.96799	0.96791
437	0.84437	0.98065	0.95609	0.96935	0.96929
438	0.84504	0.98068	0.95445	0.9685	0.97006
439	0.84547	0.98105	0.95408	0.96877	0.96987
440	0.84496	0.97969	0.95359	0.96761	0.97056
441	0.84648	0.97802	0.95072	0.96602	0.96849
442	0.84607	0.97831	0.95117	0.96611	0.96904
443	0.84562	0.97937	0.95165	0.96643	0.9712
444	0.84591	0.97697	0.94977	0.96546	0.97112
445	0.84657	0.97733	0.95017	0.9661	0.97203
446	0.84622	0.9776	0.94902	0.96531	0.9717
447	0.84653	0.97647	0.94848	0.9646	0.9717
448	0.84664	0.97656	0.94872	0.96588	0.97267
449	0.8468	0.97574	0.94722	0.9651	0.97266
450	0.84692	0.97495	0.94684	0.96482	0.97266
451	0.84663	0.97657	0.94709	0.96559	0.9741
452	0.84829	0.97531	0.94548	0.96508	0.97292
453	0.84819	0.97518	0.94548	0.96598	0.97505
454	0.84791	0.97713	0.94552	0.96701	0.97567
455	0.84779	0.97541	0.94488	0.96556	0.97479
456	0.84776	0.97539	0.94401	0.96616	0.97594
457	0.84785	0.9759	0.94377	0.96579	0.97602
458	0.84868	0.97443	0.94251	0.96571	0.97557
459	0.84815	0.97538	0.94307	0.96569	0.97664
460	0.84869	0.97391	0.94157	0.96548	0.97642
461	0.84905	0.97519	0.9419	0.96568	0.97771
462	0.84876	0.97579	0.94211	0.96743	0.97885
463	0.84845	0.97485	0.94088	0.96571	0.97786
464	0.84931	0.97409	0.93916	0.96489	0.97676
465	0.85005	0.97361	0.93888	0.96515	0.97712
466	0.85036	0.97296	0.93884	0.96489	0.97877
467	0.8499	0.97356	0.93919	0.96648	0.98015
468	0.8505	0.97427	0.93964	0.9662	0.97963
469	0.85063	0.97427	0.938	0.96662	0.98081
470	0.84997	0.97468	0.93893	0.96765	0.98149
471	0.8511	0.97379	0.93682	0.96722	0.98151
472	0.85156	0.97465	0.93692	0.96645	0.98146
473	0.85115	0.97333	0.93576	0.96491	0.98087
474	0.85093	0.97348	0.93556	0.96578	0.98165
475	0.8511	0.9725	0.93475	0.96547	0.98115
476	0.85065	0.97095	0.93346	0.965	0.98145
477	0.85155	0.97165	0.9337	0.96634	0.98194
478	0.85205	0.97054	0.93279	0.96526	0.98195
479	0.85148	0.97001	0.93227	0.96526	0.98214
480	0.8513	0.96955	0.93119	0.9643	0.98184
481	0.85256	0.96936	0.93101	0.96322	0.98292
482	0.85233	0.9684	0.93054	0.96442	0.98301
483	0.8527	0.96963	0.93004	0.96423	0.98335
484	0.85357	0.96724	0.92924	0.96308	0.98229
485	0.85301	0.96518	0.926	0.96063	0.97874
486	0.85388	0.95915	0.91886	0.95411	0.97418
487	0.85307	0.96438	0.93097	0.96248	0.98992
488	0.85326	0.96515	0.92847	0.96233	0.98582
489	0.8544	0.96676	0.927	0.96281	0.98475
490	0.85455	0.96666	0.92644	0.96364	0.98433
491	0.85463	0.96735	0.92639	0.96395	0.98552
492	0.85477	0.96653	0.9255	0.96334	0.98593
493	0.85483	0.96494	0.92521	0.96303	0.98527
494	0.85484	0.96603	0.92533	0.96357	0.98619
495	0.85474	0.96607	0.92508	0.96388	0.98692
496	0.85541	0.96401	0.9232	0.96259	0.98588
497	0.85583	0.96546	0.92393	0.96256	0.98734
498	0.85525	0.96493	0.9234	0.96242	0.98734
499	0.85638	0.96347	0.92178	0.96156	0.98685
500	0.85582	0.96345	0.92211	0.96177	0.98805
501	0.85656	0.96275	0.92185	0.96179	0.98785
502	0.85665	0.96217	0.92147	0.96172	0.98764
503	0.85726	0.96213	0.92042	0.96108	0.98788
504	0.85711	0.96159	0.92085	0.96114	0.98876
505	0.85725	0.9623	0.9211	0.96135	0.98963
506	0.85726	0.96086	0.91936	0.96026	0.98887
507	0.8578	0.96055	0.9199	0.96058	0.99034
508	0.85815	0.96037	0.91951	0.96045	0.98981
509	0.8581	0.96044	0.91905	0.96054	0.9901
510	0.8583	0.96069	0.91828	0.96108	0.99074
511	0.85838	0.95968	0.91788	0.9603	0.99105
512	0.85872	0.95971	0.91759	0.95967	0.99113
513	0.8587	0.95943	0.91735	0.96019	0.99184
514	0.85869	0.95908	0.91695	0.95983	0.99224
515	0.85857	0.95849	0.91684	0.96006	0.99182
516	0.85943	0.95853	0.91607	0.95877	0.99181
517	0.85951	0.95819	0.91589	0.9592	0.99272
518	0.86001	0.95809	0.91596	0.95996	0.99333
519	0.86009	0.95748	0.91493	0.95889	0.99295
520	0.85975	0.95755	0.91549	0.95923	0.99371
521	0.86041	0.95709	0.91491	0.95857	0.99367
522	0.86066	0.95615	0.91439	0.95841	0.9939
523	0.86066	0.95487	0.91316	0.95745	0.99356
524	0.86064	0.95496	0.91288	0.95729	0.99358
525	0.8603	0.95466	0.91306	0.95724	0.99488
526	0.86055	0.95388	0.91212	0.95616	0.99415
527	0.86151	0.95285	0.91171	0.95601	0.99452
528	0.86095	0.95311	0.91139	0.95524	0.99454
529	0.8615	0.95109	0.91048	0.95406	0.99369
530	0.8613	0.9506	0.91027	0.95417	0.99468
531	0.86194	0.95078	0.90998	0.95399	0.99469
532	0.86179	0.94985	0.90974	0.95344	0.99481
533	0.86205	0.94869	0.9089	0.95242	0.99408
534	0.86242	0.94792	0.90806	0.95162	0.99418
535	0.86271	0.94736	0.90786	0.9509	0.99413
536	0.86243	0.94668	0.90761	0.95051	0.99484
537	0.86268	0.94664	0.90738	0.95057	0.99519
538	0.86287	0.94567	0.90656	0.94935	0.99433
539	0.86309	0.94465	0.90587	0.94861	0.99428
540	0.86317	0.94359	0.90571	0.94846	0.99488
541	0.86336	0.94322	0.90525	0.94744	0.99445
542	0.86298	0.94242	0.90464	0.94719	0.99461
543	0.86287	0.94163	0.90429	0.94637	0.9947
544	0.86294	0.93993	0.90371	0.9452	0.99422
545	0.86354	0.93896	0.90321	0.94488	0.99456
546	0.86352	0.93897	0.90357	0.94506	0.99561
547	0.86367	0.93823	0.90249	0.944	0.99495
548	0.86398	0.93762	0.90189	0.94355	0.99464
549	0.864	0.93699	0.90191	0.94284	0.9952
550	0.86432	0.93788	0.90207	0.94304	0.99582
551	0.86422	0.93637	0.90147	0.94312	0.99602
552	0.86439	0.93577	0.90059	0.94151	0.99522
553	0.86465	0.93545	0.90065	0.94168	0.99613
554	0.86457	0.93462	0.90021	0.9411	0.99598
555	0.86468	0.93389	0.90005	0.94056	0.99603
556	0.86487	0.93273	0.89921	0.94008	0.99616
557	0.86521	0.93266	0.89892	0.93988	0.99667
558	0.8647	0.93226	0.89857	0.93921	0.99642
559	0.86506	0.93185	0.89852	0.93893	0.99684
560	0.86491	0.93026	0.89759	0.93756	0.99627
561	0.86538	0.92935	0.897	0.93689	0.9961
562	0.86541	0.92895	0.89708	0.93681	0.99657
563	0.8655	0.92793	0.89646	0.9362	0.99625
564	0.86508	0.92722	0.89548	0.93521	0.99614
565	0.86551	0.92622	0.89538	0.93474	0.99655
566	0.86539	0.92565	0.89516	0.93392	0.99671
567	0.86567	0.92437	0.89429	0.93261	0.99514
568	0.86552	0.92175	0.89275	0.93088	0.99407
569	0.86579	0.91973	0.89148	0.92872	0.99293
570	0.86616	0.9171	0.89029	0.92677	0.99215
571	0.86603	0.91584	0.88969	0.92579	0.9916
572	0.86618	0.91406	0.8894	0.9249	0.99191
573	0.86627	0.91411	0.88898	0.92429	0.99206
574	0.86651	0.91115	0.88708	0.922	0.9899
575	0.86645	0.91034	0.88736	0.92177	0.99182
576	0.86668	0.91071	0.88767	0.922	0.99214
577	0.86674	0.90817	0.88485	0.91902	0.98856
578	0.86711	0.90609	0.8846	0.91784	0.98963
579	0.8673	0.90668	0.88595	0.91864	0.99179
580	0.86746	0.90639	0.88507	0.91843	0.99144
581	0.86792	0.90377	0.88208	0.91504	0.98748
582	0.86755	0.90026	0.88184	0.91369	0.98869
583	0.86766	0.9026	0.88536	0.91693	0.99299
584	0.86853	0.90446	0.88403	0.91696	0.9915
585	0.86885	0.90123	0.88147	0.91408	0.9889
586	0.86881	0.90082	0.8829	0.91511	0.99198
587	0.86935	0.90138	0.88254	0.91471	0.99121
588	0.86991	0.89976	0.8816	0.91385	0.99098
589	0.87038	0.90074	0.88291	0.91509	0.99388
590	0.87056	0.90126	0.88274	0.91594	0.99394
591	0.87151	0.9014	0.88259	0.91576	0.99458
592	0.87232	0.90087	0.88176	0.91478	0.9934
593	0.87269	0.89727	0.8793	0.91183	0.9916
594	0.8736	0.89694	0.88101	0.91324	0.99346
595	0.87409	0.89593	0.87973	0.91168	0.99197
596	0.87488	0.89594	0.88066	0.91268	0.99401
597	0.87606	0.89658	0.8804	0.91312	0.99491
598	0.877	0.89586	0.87982	0.91262	0.99354
599	0.8778	0.8941	0.8795	0.9115	0.99277
600	0.87838	0.89282	0.87982	0.91111	0.99398
601	0.87949	0.89216	0.8797	0.91073	0.99352
602	0.88063	0.89186	0.87984	0.91085	0.9941
603	0.88123	0.88994	0.87904	0.90953	0.99254
604	0.88238	0.88962	0.88029	0.91003	0.9942
605	0.88315	0.88962	0.88041	0.91066	0.99413
606	0.88385	0.8887	0.88003	0.90986	0.99371
607	0.88527	0.88801	0.87868	0.90874	0.99225
608	0.88603	0.88539	0.87687	0.90674	0.98919
609	0.88693	0.88496	0.87945	0.90823	0.99
610	0.88717	0.88523	0.88273	0.91031	0.99413
611	0.88754	0.88518	0.88544	0.91063	0.99842
612	0.88826	0.88618	0.88703	0.91089	1
613	0.88971	0.88696	0.88584	0.9111	0.99759
614	0.89102	0.88475	0.88347	0.90977	0.99422
615	0.89181	0.88262	0.88289	0.9085	0.99232
616	0.89196	0.88053	0.88297	0.90793	0.99285
617	0.89241	0.88024	0.88468	0.9082	0.99364
618	0.89376	0.88012	0.88586	0.90823	0.99421
619	0.89451	0.88085	0.88737	0.90915	0.99556
620	0.89477	0.87927	0.8876	0.90886	0.99523
621	0.89523	0.87949	0.88861	0.90904	0.99621
622	0.89583	0.87872	0.88891	0.90861	0.99559
623	0.89618	0.87718	0.88928	0.90851	0.99511
624	0.89694	0.87651	0.88993	0.90819	0.99536
625	0.89709	0.87618	0.89081	0.90813	0.99604
626	0.89734	0.87615	0.89163	0.90869	0.99634
627	0.89709	0.87546	0.89181	0.90846	0.99621
628	0.89722	0.8743	0.89276	0.90827	0.99684
629	0.89719	0.87404	0.89271	0.90838	0.99709
630	0.89735	0.87327	0.89333	0.90785	0.99682
631	0.89723	0.87262	0.89407	0.90796	0.9969
632	0.89729	0.87189	0.89469	0.90808	0.99714
633	0.89693	0.87154	0.89455	0.90785	0.99738
634	0.89669	0.87062	0.89486	0.90749	0.99755
635	0.89663	0.86999	0.89527	0.90747	0.99736
636	0.89599	0.86893	0.89513	0.90658	0.99701
637	0.89572	0.8674	0.89526	0.90606	0.99729
638	0.89527	0.86741	0.89577	0.90608	0.99727
639	0.89472	0.86626	0.89547	0.90567	0.99714
640	0.89439	0.86513	0.89579	0.90524	0.99711
641	0.89362	0.86475	0.89624	0.90514	0.99742
642	0.89328	0.86436	0.89577	0.90503	0.99787
643	0.89259	0.86334	0.89546	0.90474	0.99764
644	0.89127	0.86246	0.89576	0.90397	0.99724
645	0.89087	0.8616	0.89543	0.90387	0.99769
646	0.88999	0.8606	0.89521	0.90346	0.99755
647	0.88956	0.85992	0.89531	0.90322	0.99779
648	0.8885	0.85862	0.89462	0.90214	0.99715
649	0.88764	0.85733	0.89406	0.90156	0.99669
650	0.88643	0.85648	0.89388	0.90126	0.99725
651	0.886	0.85634	0.8937	0.90118	0.99748
652	0.88505	0.85491	0.89259	0.90011	0.99689
653	0.88398	0.85403	0.8926	0.89971	0.99706
654	0.88356	0.85286	0.89196	0.89937	0.99723
655	0.88334	0.85101	0.88961	0.89545	0.99202
656	0.87856	0.83063	0.87392	0.87601	0.97027
657	0.87974	0.8266	0.88508	0.88408	0.99566
658	0.87939	0.84201	0.88925	0.89207	0.99755
659	0.87859	0.84837	0.88827	0.89623	0.99633
660	0.87728	0.84711	0.88821	0.89621	0.99706
661	0.87657	0.84695	0.88685	0.8959	0.99657
662	0.87601	0.84587	0.88659	0.89515	0.99748
663	0.87466	0.8452	0.88629	0.89513	0.99747
664	0.87356	0.84423	0.88502	0.89438	0.99784
665	0.87269	0.84344	0.88323	0.89312	0.99666
666	0.87206	0.84222	0.88166	0.89235	0.9954
667	0.87146	0.84065	0.88046	0.8919	0.99517
668	0.87003	0.83929	0.88017	0.89124	0.99567
669	0.86891	0.83906	0.88017	0.89089	0.99713
670	0.86802	0.83868	0.87966	0.89107	0.99791
671	0.86713	0.83843	0.87846	0.89083	0.99772
672	0.8664	0.83624	0.87645	0.8891	0.9962
673	0.86554	0.83526	0.87544	0.8885	0.99632
674	0.86461	0.83473	0.87431	0.8882	0.99685
675	0.86359	0.83396	0.87349	0.88799	0.99669
676	0.86284	0.83326	0.87211	0.88749	0.99661
677	0.86186	0.83211	0.87073	0.88693	0.99648
678	0.86136	0.83072	0.86976	0.88597	0.99624
679	0.86022	0.82973	0.86833	0.88536	0.99597
680	0.85959	0.82851	0.86708	0.88446	0.99614
681	0.85887	0.82754	0.86604	0.88472	0.9967
682	0.85792	0.82679	0.86451	0.88323	0.9963
683	0.85707	0.82644	0.8636	0.88321	0.99645
684	0.85658	0.8252	0.86188	0.88247	0.99601
685	0.85609	0.8236	0.86056	0.88147	0.99564
686	0.85548	0.82245	0.8593	0.88078	0.99582
687	0.85495	0.82176	0.85803	0.88039	0.996
688	0.85408	0.82082	0.85679	0.8802	0.99595
689	0.85378	0.82039	0.85574	0.87993	0.99622
690	0.8536	0.81968	0.85473	0.87937	0.99652
691	0.85297	0.8186	0.85335	0.87869	0.9962
692	0.85267	0.81747	0.852	0.87786	0.99619
693	0.85225	0.81623	0.85081	0.87758	0.996
694	0.85205	0.8158	0.84957	0.8774	0.9964
695	0.85171	0.81474	0.84833	0.87686	0.99651
696	0.85165	0.81382	0.84713	0.87606	0.99619
697	0.85115	0.81309	0.84607	0.87554	0.99633
698	0.85104	0.8113	0.84439	0.87445	0.99572
699	0.85125	0.81108	0.84367	0.87494	0.99626
700	0.85111	0.81032	0.84281	0.8746	0.99637
701	0.85099	0.80934	0.84161	0.87409	0.9966
702	0.85096	0.80842	0.84024	0.8735	0.99639
703	0.85137	0.80743	0.83922	0.8731	0.99659
704	0.85133	0.80667	0.83828	0.87265	0.99648
705	0.85173	0.80602	0.83726	0.87247	0.99658
706	0.85199	0.80515	0.83639	0.87238	0.9965
707	0.85232	0.80337	0.83495	0.87103	0.99578
708	0.85297	0.80233	0.83405	0.87055	0.99632
709	0.85307	0.80162	0.83296	0.87032	0.99642
710	0.85355	0.80109	0.83226	0.87032	0.99632
711	0.85429	0.80011	0.83133	0.8699	0.99619
712	0.85488	0.79926	0.83042	0.86956	0.99625
713	0.85561	0.79813	0.82988	0.86918	0.9963
714	0.85607	0.79699	0.82881	0.86859	0.99598
715	0.85696	0.79618	0.82799	0.86844	0.99602
716	0.85771	0.79529	0.8276	0.86815	0.99648
717	0.85839	0.79462	0.82698	0.86797	0.99641
718	0.85926	0.79357	0.82597	0.86763	0.99584
719	0.86073	0.79255	0.82545	0.86721	0.99628
720	0.8611	0.79156	0.82504	0.86698	0.99607
721	0.86214	0.79091	0.82461	0.86685	0.99612
722	0.86291	0.78952	0.82394	0.8664	0.99611
723	0.86423	0.78901	0.82362	0.86617	0.99613
724	0.86484	0.78812	0.82344	0.86618	0.99611
725	0.86588	0.7869	0.82262	0.86566	0.99573
726	0.86705	0.78545	0.82232	0.86503	0.99567
727	0.86819	0.78449	0.8222	0.86502	0.99567
728	0.86925	0.78397	0.8219	0.86505	0.99586
729	0.87058	0.78321	0.82183	0.86494	0.99581
730	0.8716	0.78171	0.82144	0.86438	0.99556
731	0.87269	0.78069	0.82135	0.86405	0.99539
732	0.87405	0.77956	0.82124	0.86373	0.99527
733	0.87521	0.77882	0.82115	0.86377	0.99532
734	0.87671	0.77762	0.82107	0.86346	0.99495
735	0.87757	0.77659	0.82138	0.86358	0.995
736	0.87928	0.77592	0.8213	0.86359	0.9951
737	0.88036	0.77488	0.82138	0.86307	0.99503
738	0.88204	0.77418	0.82147	0.86339	0.99514
739	0.88313	0.77316	0.82172	0.86323	0.99508
740	0.88453	0.77232	0.82212	0.86309	0.9949
741	0.88607	0.77162	0.8222	0.86324	0.99513
742	0.88748	0.77094	0.82269	0.86327	0.99504
743	0.88885	0.77011	0.82322	0.86335	0.99524
744	0.89048	0.76947	0.82358	0.86377	0.99532
745	0.89171	0.76803	0.82383	0.86349	0.99518
746	0.89344	0.7674	0.82443	0.86332	0.99473
747	0.89507	0.76625	0.82476	0.86345	0.99491
748	0.89662	0.76525	0.82505	0.86323	0.99467
749	0.89828	0.76455	0.82583	0.86345	0.99456
750	0.89983	0.76319	0.82636	0.86289	0.99427
751	0.90106	0.76228	0.82659	0.86315	0.99424
752	0.90319	0.76124	0.82747	0.86299	0.99447
753	0.90477	0.76061	0.8283	0.86318	0.99415
754	0.90654	0.75967	0.82891	0.86324	0.99429
755	0.90798	0.75872	0.82958	0.86333	0.99384
756	0.90984	0.7575	0.83014	0.86284	0.99344
757	0.91168	0.75625	0.83089	0.86262	0.99303
758	0.91325	0.75471	0.83154	0.86261	0.99296
759	0.91505	0.75426	0.8324	0.86274	0.99298
760	0.91671	0.75307	0.8332	0.86277	0.99307
761	0.91842	0.75238	0.83418	0.86289	0.99264
762	0.92028	0.75166	0.83519	0.86348	0.99293
763	0.92226	0.75113	0.83642	0.86364	0.99282
764	0.92392	0.74994	0.83715	0.86352	0.99248
765	0.92518	0.74871	0.83822	0.86339	0.99253
766	0.92735	0.74801	0.8391	0.86368	0.99266
767	0.92869	0.74797	0.84064	0.86435	0.99267
768	0.93069	0.74691	0.84143	0.86439	0.99215
769	0.9323	0.74548	0.84265	0.86421	0.99214
770	0.93405	0.74466	0.84354	0.86428	0.99192
771	0.93572	0.74346	0.84474	0.86436	0.9917
772	0.93699	0.74278	0.84596	0.86462	0.99177
773	0.93893	0.74216	0.84721	0.86471	0.99155
774	0.94057	0.7415	0.84849	0.86516	0.99177
775	0.94232	0.74089	0.84985	0.86528	0.99174
776	0.94408	0.7403	0.85141	0.86587	0.99149
777	0.94551	0.73909	0.85264	0.8659	0.99158
778	0.94711	0.73837	0.85376	0.86606	0.99128
779	0.94851	0.73691	0.85503	0.86557	0.99076
780	0.94991	0.736	0.85612	0.86601	0.99088
781	0.95165	0.73504	0.85729	0.86587	0.99012
782	0.95286	0.73389	0.85853	0.86611	0.98998
783	0.95425	0.73327	0.86013	0.86641	0.99032
784	0.95574	0.73222	0.86117	0.86654	0.98998
785	0.95719	0.73136	0.8623	0.86637	0.98935
786	0.95868	0.73058	0.86369	0.86671	0.98971
787	0.96018	0.72986	0.86532	0.86697	0.9893
788	0.96126	0.72871	0.86647	0.86701	0.9893
789	0.96239	0.72772	0.86774	0.86685	0.98902
790	0.96352	0.72701	0.8689	0.86739	0.98899
791	0.96451	0.72615	0.87025	0.86741	0.98845
792	0.96633	0.72538	0.87152	0.86765	0.98872
793	0.96711	0.72454	0.87295	0.86797	0.98808
794	0.96797	0.72308	0.87426	0.86751	0.98801
795	0.96928	0.72231	0.87532	0.86779	0.98766
796	0.97052	0.72153	0.87662	0.8682	0.98756
797	0.97153	0.72095	0.87767	0.868	0.98733
798	0.97263	0.71989	0.87889	0.86827	0.98741
799	0.97332	0.71914	0.88015	0.8685	0.98735
800	0.97476	0.7184	0.88174	0.86867	0.98717
801	0.97556	0.71774	0.88311	0.86887	0.98637
802	0.97697	0.71654	0.88406	0.86876	0.98658
803	0.97761	0.71564	0.88539	0.86872	0.98642
804	0.97865	0.71481	0.88606	0.86886	0.98619
805	0.97935	0.71416	0.88753	0.86918	0.9857
806	0.98017	0.71251	0.88878	0.86875	0.98583
807	0.98081	0.71181	0.88985	0.86901	0.98549
808	0.98241	0.71078	0.89071	0.86902	0.985
809	0.98256	0.70989	0.89183	0.86902	0.98475
810	0.98315	0.70921	0.8931	0.8697	0.98478
811	0.9843	0.70827	0.89453	0.86988	0.98478
812	0.98474	0.70783	0.89537	0.8698	0.98461
813	0.9855	0.70675	0.89663	0.86981	0.98406
814	0.98671	0.70559	0.89722	0.86963	0.98389
815	0.98739	0.70493	0.89797	0.86991	0.98368
816	0.98818	0.70376	0.89935	0.8695	0.98375
817	0.98858	0.7033	0.90056	0.87	0.9835
818	0.9895	0.70245	0.90126	0.87007	0.98297
819	0.99043	0.70157	0.9024	0.87005	0.98278
820	0.99119	0.70067	0.90341	0.86987	0.98244
821	0.99108	0.69933	0.9042	0.8696	0.98248
822	0.99178	0.69843	0.90508	0.86995	0.98192
823	0.99258	0.69752	0.90589	0.87	0.98202
824	0.99314	0.69683	0.90684	0.87025	0.98174
825	0.99358	0.69585	0.90782	0.86999	0.98131
826	0.99398	0.6948	0.90845	0.87001	0.98134
827	0.9943	0.69383	0.90931	0.86973	0.98074
828	0.99478	0.69329	0.9106	0.87007	0.98095
829	0.99504	0.69202	0.91134	0.86953	0.98067
830	0.99541	0.69178	0.91211	0.86988	0.98056
831	0.99564	0.69092	0.91292	0.87027	0.98031
832	0.99601	0.68991	0.9139	0.86995	0.98002
833	0.9969	0.68871	0.91452	0.86958	0.97962
834	0.99684	0.68802	0.91545	0.86975	0.97918
835	0.99691	0.68715	0.91604	0.86962	0.97875
836	0.9976	0.68629	0.91702	0.86958	0.9787
837	0.99776	0.68544	0.91779	0.87	0.97905
838	0.99829	0.68455	0.91817	0.86898	0.97835
839	0.99806	0.68386	0.91944	0.86937	0.97826
840	0.99885	0.68273	0.9197	0.86892	0.97806
841	0.9984	0.68218	0.9208	0.86908	0.97768
842	0.9986	0.68135	0.92203	0.86915	0.97754
843	0.99897	0.68035	0.9222	0.86895	0.97788
844	0.999	0.67974	0.92324	0.86881	0.97761
845	0.99906	0.67842	0.92379	0.86879	0.97672
846	0.99932	0.67797	0.92384	0.86844	0.97695
847	0.99953	0.67672	0.92502	0.86801	0.97647
848	0.99961	0.67595	0.92526	0.86778	0.97656
849	0.99992	0.67513	0.9267	0.86834	0.97667
850	0.99973	0.67414	0.92687	0.86806	0.97595
851	0.99964	0.6736	0.92833	0.86807	0.97648
852	1	0.67253	0.92832	0.86724	0.9758
853	0.99876	0.67151	0.92852	0.86659	0.97561
854	0.99863	0.67051	0.92923	0.86661	0.9752
855	0.99916	0.66908	0.92941	0.86623	0.97468
856	0.99811	0.66866	0.92998	0.86593	0.97456
857	0.99903	0.66832	0.9312	0.86621	0.97502
858	0.99804	0.66759	0.93185	0.86639	0.97432
859	0.99755	0.66647	0.93197	0.86572	0.97335
860	0.99793	0.66598	0.93234	0.8651	0.97375
861	0.99698	0.66484	0.93267	0.8653	0.97315
862	0.99738	0.66397	0.93298	0.86483	0.97304
863	0.99711	0.66307	0.9333	0.86422	0.97269
864	0.997	0.66214	0.93356	0.86422	0.9725
865	0.99611	0.66161	0.9351	0.86451	0.97352
866	0.99538	0.66061	0.93464	0.86391	0.97226
867	0.99499	0.6597	0.93512	0.86354	0.9724
868	0.99443	0.65945	0.93591	0.86326	0.97256
869	0.99348	0.65836	0.93587	0.86342	0.97165
870	0.99347	0.65728	0.93648	0.86255	0.97174
871	0.99268	0.65663	0.93639	0.8617	0.971
872	0.9919	0.65539	0.93683	0.8617	0.97167
873	0.99137	0.65447	0.93704	0.86135	0.97054
874	0.99135	0.6541	0.93739	0.86147	0.97083
875	0.98951	0.65345	0.93821	0.86111	0.97095
876	0.98962	0.65209	0.93742	0.86003	0.96981
877	0.98859	0.65165	0.938	0.86063	0.97036
878	0.98819	0.65075	0.93824	0.86052	0.96962
879	0.98716	0.64997	0.93839	0.85997	0.96957
880	0.98685	0.64864	0.9381	0.85935	0.96912
881	0.98594	0.64793	0.93828	0.85898	0.96924
882	0.98574	0.64686	0.93819	0.85845	0.96895
883	0.98499	0.64623	0.93844	0.85749	0.96854
884	0.98447	0.64556	0.93854	0.85735	0.96904
885	0.98398	0.64507	0.93839	0.85739	0.96826
886	0.98314	0.6436	0.93843	0.85627	0.96808
887	0.98208	0.64287	0.93741	0.85623	0.96779
888	0.98205	0.64206	0.93779	0.85574	0.96741
889	0.98153	0.64063	0.93737	0.85506	0.96709
890	0.98033	0.64044	0.93777	0.85448	0.96688
891	0.97954	0.6398	0.93762	0.85427	0.96682
892	0.97852	0.63861	0.93808	0.85438	0.96759
893	0.978	0.63802	0.93738	0.85372	0.96654
894	0.9769	0.63686	0.93672	0.85245	0.96602
895	0.9762	0.63608	0.93681	0.85274	0.9663
896	0.97619	0.63596	0.93709	0.85206	0.96661
897	0.97444	0.63501	0.93668	0.8509	0.96591
898	0.97448	0.63382	0.93644	0.85074	0.96577
899	0.9732	0.63291	0.9357	0.851	0.96545
900	0.97185	0.63265	0.93598	0.8504	0.96595
901	0.97112	0.63077	0.93489	0.84937	0.96469
902	0.97086	0.63057	0.93479	0.8486	0.96504
903	0.96998	0.62986	0.93545	0.8488	0.96461
904	0.96856	0.62892	0.93448	0.84815	0.96518
905	0.96804	0.62803	0.93316	0.84709	0.96436
906	0.96691	0.6273	0.93305	0.84719	0.96447
907	0.96686	0.62712	0.9333	0.84674	0.96422
908	0.96513	0.62578	0.9326	0.84476	0.964
909	0.96449	0.62569	0.93283	0.84516	0.96392
910	0.96456	0.62432	0.93186	0.84461	0.9636
911	0.96444	0.62312	0.93174	0.84375	0.96345
912	0.96293	0.62267	0.93053	0.84349	0.96319
913	0.96127	0.6215	0.93049	0.84231	0.96248
914	0.96077	0.62088	0.9295	0.84124	0.96353
915	0.95947	0.62018	0.92906	0.84158	0.96307
916	0.95925	0.61932	0.92865	0.84068	0.96254
917	0.95883	0.61888	0.92802	0.84045	0.96213
918	0.95631	0.61768	0.9273	0.83908	0.96243
919	0.95618	0.6167	0.92738	0.83917	0.96202
920	0.95582	0.6161	0.92601	0.83835	0.96203
921	0.95342	0.6151	0.9254	0.83675	0.9613
922	0.95286	0.61436	0.92474	0.83608	0.96099
923	0.95265	0.61429	0.92495	0.83709	0.96133
924	0.95171	0.61258	0.92378	0.83537	0.96069
925	0.95068	0.61296	0.92428	0.83556	0.9614
926	0.94864	0.61144	0.92259	0.83462	0.96054
927	0.9477	0.60999	0.92156	0.83298	0.9603
928	0.94717	0.61018	0.92213	0.83304	0.96058
929	0.94606	0.60891	0.9211	0.83234	0.95907
930	0.94612	0.60859	0.92029	0.83093	0.95914
931	0.94463	0.60735	0.91847	0.82949	0.95781
932	0.94247	0.60709	0.91915	0.83017	0.95998
933	0.94032	0.60614	0.91804	0.82912	0.9594
934	0.94146	0.6044	0.91643	0.82827	0.95868
935	0.94001	0.60355	0.9166	0.82659	0.95691
936	0.93857	0.60299	0.91579	0.82596	0.95814
937	0.93626	0.60288	0.91394	0.82559	0.95728
938	0.93556	0.60174	0.91495	0.8255	0.95751
939	0.93486	0.60031	0.91131	0.82339	0.95641
940	0.9333	0.60001	0.91232	0.82355	0.95704
941	0.9328	0.59854	0.91112	0.82124	0.9556
942	0.93185	0.59832	0.91	0.82127	0.95502
943	0.93148	0.59723	0.90992	0.81995	0.95542
944	0.92921	0.59613	0.90839	0.81881	0.95527
945	0.92769	0.59597	0.90813	0.81924	0.95511
946	0.92797	0.59548	0.90769	0.81861	0.95625
947	0.92512	0.59428	0.9055	0.81625	0.95563
948	0.92387	0.59256	0.9033	0.81342	0.95107
949	0.92182	0.59158	0.90308	0.81452	0.95369
950	0.92287	0.5918	0.90268	0.81289	0.95215
951	0.92093	0.59032	0.90063	0.81252	0.95251
952	0.92017	0.58895	0.90003	0.81043	0.95134
953	0.91735	0.58801	0.89981	0.81009	0.95212
954	0.91693	0.58753	0.89746	0.80736	0.94966
955	0.91397	0.58662	0.89689	0.80761	0.95134
956	0.91374	0.58557	0.8965	0.80555	0.94804
957	0.91334	0.58528	0.89608	0.80556	0.95034
958	0.9104	0.58443	0.89524	0.80399	0.94759
959	0.91109	0.58254	0.89148	0.8019	0.94914
960	0.9077	0.58283	0.89237	0.80081	0.94625
961	0.90648	0.58121	0.88896	0.8004	0.9479
962	0.90287	0.5804	0.89002	0.79946	0.9484
963	0.90247	0.57997	0.88926	0.80007	0.94747
964	0.90236	0.58025	0.88774	0.79835	0.94641
965	0.89957	0.5791	0.88547	0.79717	0.94562
966	0.89806	0.5777	0.88261	0.79317	0.94498
967	0.89298	0.57719	0.8834	0.79282	0.94382
968	0.89729	0.57608	0.87984	0.79081	0.94228
969	0.89363	0.57496	0.88114	0.7895	0.94189
970	0.89152	0.57458	0.87943	0.79088	0.94092
971	0.88963	0.57383	0.87802	0.78861	0.94081
972	0.88817	0.57412	0.87766	0.78784	0.94139
973	0.88627	0.57225	0.87665	0.78588	0.94071
974	0.88672	0.57168	0.87586	0.78565	0.94139
975	0.88512	0.57066	0.87531	0.78375	0.94075
976	0.88592	0.57058	0.87322	0.78289	0.94106
977	0.8817	0.56924	0.87343	0.78262	0.93825
978	0.8814	0.56964	0.86994	0.78099	0.94001
979	0.87905	0.56758	0.86977	0.77993	0.93712
980	0.87918	0.56729	0.86793	0.77796	0.93815
981	0.87467	0.56628	0.86537	0.77788	0.93611
982	0.87966	0.56729	0.86495	0.77532	0.9365
983	0.86981	0.5664	0.86385	0.77526	0.93533
984	0.87414	0.56693	0.86596	0.77588	0.93709
985	0.8726	0.5626	0.86273	0.77109	0.93305
986	0.87116	0.56357	0.86023	0.77066	0.93465
987	0.86912	0.56444	0.85937	0.77188	0.93389
988	0.8706	0.56184	0.85906	0.7705	0.93558
989	0.86843	0.56092	0.85741	0.77025	0.93333
990	0.86665	0.56035	0.85611	0.76763	0.93063
991	0.86483	0.55969	0.85499	0.76599	0.93229
992	0.865	0.55863	0.8493	0.76329	0.93099
993	0.86443	0.55884	0.85506	0.76589	0.93186
994	0.86038	0.55738	0.85	0.76344	0.93004
995	0.85944	0.55696	0.84815	0.76143	0.93143
996	0.8588	0.55689	0.84784	0.76273	0.9301
997	0.85827	0.55587	0.84543	0.7601	0.92975
998	0.85516	0.55353	0.84322	0.75791	0.92837
999	0.8551	0.55253	0.83996	0.75381	0.92613
1000	0.85496	0.55253	0.84031	0.75446	0.92739

## Sheet: Fig 5C
5C	Product Concentration (mmol/m2)
	12 mM H2O2		1 M H2O2
	AVG	STDEV.P	AVG	STDEV.P
CHene	0.20504	0.027	0.0347	0.00816
CHO	0.00257	2.13515e-05	0.0024	0.00017616
CHone	0.078	0.00255	0.09428	0.00809
CHol	0.04267	0.00251	0.06072	0.00503
CHHP	8.21897e-05	8.96039e-05	0.00161	0.000974401

## Sheet: Fig 5D
Normalized Photoluminescence Emission Spectra (a.u.)
Wavelength (nm)	3.7-ZnO/Fe2O3 HP	Au-NP/ZnO/Fe2O3 HP
380	2.48769e+06	1.09129e+06
381	2.65543e+06	1.16335e+06
382	2.84219e+06	1.22062e+06
383	3.04591e+06	1.26107e+06
384	3.2126e+06	1.27156e+06
385	3.3377e+06	1.29425e+06
386	3.44365e+06	1.29105e+06
387	3.47787e+06	1.28724e+06
388	3.50957e+06	1.27084e+06
389	3.50156e+06	1.25429e+06
390	3.46942e+06	1.24656e+06
391	3.41319e+06	1.23793e+06
392	3.37399e+06	1.24048e+06
393	3.32166e+06	1.2374e+06
394	3.25516e+06	1.24473e+06
395	3.23072e+06	1.25114e+06
396	3.20081e+06	1.27097e+06
397	3.1776e+06	1.29057e+06
398	3.17928e+06	1.31013e+06
399	3.18311e+06	1.31974e+06
400	3.16577e+06	1.33592e+06
401	3.15229e+06	1.32992e+06
402	3.138e+06	1.31974e+06
403	3.11294e+06	1.30615e+06
404	3.10144e+06	1.29316e+06
405	3.07873e+06	1.27722e+06
406	3.07632e+06	1.2462e+06
407	3.073e+06	1.21491e+06
408	3.08394e+06	1.17703e+06
409	3.08517e+06	1.11297e+06
410	3.04591e+06	1.0541e+06
411	3.0069e+06	978283
412	2.92261e+06	889911
413	2.80204e+06	821636
414	2.664e+06	757903
415	2.45989e+06	693430
416	2.28791e+06	638791
417	2.11584e+06	596536
418	1.98131e+06	562136
419	1.8851e+06	531205
420	1.79407e+06	509381
421	1.75575e+06	503445
422	1.72321e+06	499619
423	1.69265e+06	500203
424	1.67307e+06	507497
425	1.65243e+06	518189
426	1.62886e+06	536819
427	1.60891e+06	540860
428	1.58756e+06	553304
429	1.55807e+06	553483
430	1.55313e+06	548846
431	1.52519e+06	550038
432	1.50992e+06	546891
433	1.49489e+06	539454
434	1.47475e+06	533482
435	1.46572e+06	529644
436	1.4461e+06	523696
437	1.43581e+06	522170
438	1.42324e+06	517557
439	1.41363e+06	517784
440	1.4027e+06	513338
441	1.40377e+06	506639
442	1.38759e+06	508749
443	1.38498e+06	497926
444	1.3612e+06	489332
445	1.34984e+06	486555
446	1.33393e+06	475815
447	1.30627e+06	468008
448	1.29459e+06	469128
449	1.29113e+06	468735
450	1.2941e+06	468747
451	1.30796e+06	472812
452	1.31692e+06	479820
453	1.33372e+06	480178
454	1.32595e+06	474266
455	1.29696e+06	456982
456	1.26526e+06	453812
457	1.23704e+06	434431
458	1.20834e+06	426159
459	1.18411e+06	424526
460	1.1799e+06	421534
461	1.18129e+06	421891
462	1.18766e+06	424752
463	1.19767e+06	425527
464	1.19976e+06	434002
465	1.20609e+06	438102
466	1.22479e+06	435992
467	1.23987e+06	443513
468	1.2609e+06	454897
469	1.2814e+06	452966
470	1.27567e+06	451070
471	1.26133e+06	437721
472	1.23325e+06	427005
473	1.18724e+06	401235
474	1.13602e+06	387647
475	1.08368e+06	363438
476	1.03852e+06	356930
477	987366	335773
478	940856	325439
479	912177	307822
480	886921	302267
481	873593	299847
482	874643	301540
483	877114	304413
484	885204	302374
485	886068	293828
486	872270	296224
487	848982	281003
488	827902	276640
489	809282	271896
490	786902	262897
491	779117	259774
492	769157	260215
493	767418	257223
494	777291	263493
495	789405	257140
496	785120	251657
497	772109	248152
498	758814	240441
499	734170	231394
500	720153	224111
501	705448	215505
502	688938	212811
503	685560	208425
504	679229	208210
505	673686	205934
506	665355	201285
507	661047	202441
508	660959	196160
509	653929	194574
510	651568	194634
511	648987	187685
512	645729	188352
513	636195	185539
514	638447	184717
515	635310	181618
516	634074	182488
517	634402	180712
518	629919	179293
519	627623	177768
520	620451	176278
521	623567	175193
522	621074	172773
523	617980	170688
524	615115	169615
525	606915	167696
526	613650	168137
527	610961	166730
528	611136	168029
529	611037	165717
530	611846	161259
531	610655	164692
532	604991	162332
533	604346	158875
534	606915	158947
535	614449	158530
536	611005	157576
537	611639	157111
538	610677	159304
539	607123	155001
540	609856	156360
541	609299	156360
542	613771	155180
543	616756	156098
544	615640	156956
545	612874	151521
546	617893	154811
547	619620	157469
548	614077	159233
549	628323	155991
550	621348	152594
551	623359	154560
552	627744	153345
553	627514	153678
554	627055	158828
555	634413	155979
556	629296	155967
557	638393	159376
558	641618	156503
559	637813	157826
560	643991	154942
561	648430	157743
562	652661	158744
563	654388	158994
564	656236	157385
565	657603	156479
566	665595	159006
567	668689	163238
568	675807	164632
569	678420	160103
570	687309	165801
571	690545	167040
572	698035	162809
573	713199	166027
574	707755	165586
575	717660	166802
576	715146	165765
577	729436	167922
578	727883	166957
579	739090	166253
580	736892	171045
581	747355	168053
582	744742	171486
583	754123	169996
584	768818	175002
585	770819	174418
586	770316	177064
587	782856	178388
588	790543	179425
589	799257	182404
590	804537	182965
591	803411	186088
592	810245	185658
593	815569	187244
594	818018	188138
595	824764	188996
596	830931	187089
597	835851	190677
598	838693	191761
599	844630	191845
600	846795	192596
601	848424	190545
602	854197	193370
603	855236	190474
604	861807	194860
605	858013	197661
606	861960	196088
607	860495	198293
608	864004	194169
609	870390	199020
610	874096	198174
611	872653	200999
612	875025	199020
613	867306	202596
614	871887	204205
615	870674	206243
616	874982	208222
617	875605	208246
618	871253	206100
619	872062	211858
620	870072	211989
621	867919	211309
622	868301	215684
623	867525	214194
624	856449	215648
625	860943	215112
626	855804	214349
627	848282	217400
628	840727	215970
629	834550	217913
630	827213	216530
631	822064	212930
632	813765	213800
633	805368	213109
634	802449	211512
635	792303	213264
636	775925	211941
637	774339	211250
638	768883	209712
639	759645	205802
640	757425	203967
641	753424	201643
642	752177	200224
643	749214	202155
644	740467	198949
645	741900	202048
646	737559	199402
647	732409	203347
648	735493	205326
649	736236	205910
650	731907	202155
651	729239	203168
652	727336	205731
653	722307	202739
654	716786	200105
655	712686	199116
656	707951	200248
657	692360	198913
658	690644	197995
659	685418	193954
660	682148	194705
661	677906	194848
662	667159	198591
663	664983	194252
664	658204	194193
665	655361	194193
666	649053	195552
667	645434	194717
668	641345	193931
669	640109	189866
670	632270	194634
671	626771	194181
672	619128	191642
673	612666	190832
674	607987	188901
675	598683	187721
676	594976	187077
677	584185	189640
678	578587	188853
679	572245	186195
680	563969	186886
681	558251	185062
682	552423	189151
683	546607	187792
684	545327	186302
685	535137	190045
686	536941	189103
687	524608	187589
688	519284	186624
689	513456	185313
690	504119	183275
691	496783	183811
692	491950	183286
693	484330	176600
694	473626	175622
695	463173	170378
696	459729	168411
697	452765	164370
698	442247	164001
699	439754	165908
700	430275	165526
